# Supplementary material for: Mesopic and Low-Contrast Visual Acuity Deficits in Retinitis Pigmentosa: Clinical Markers for Early Functional Impairment
Source: J Clin Med. 2025 Aug 10;14(16):5659. doi: 10.3390/jcm14165659 (PMC12386862; doi:10.3390/jcm14165659)
Supplement: Supplementary file 1 [file jcm-14-05659-s001.zip]

Archive with 1 entries (1 files):
- jcm-3796805-supplementary.pdf
